# Supplementary material for: Identification of MYH9 as a key regulator for synoviocyte migration and invasion through secretome profiling
Source: Ann Rheum Dis. 2023 May 15;82(8):1035–48. doi: 10.1136/ard-2022-223625 (PMC10359537; doi:10.1136/ard-2022-223625)
Supplement: Supplementary data [file ard-2022-223625supp009.xlsx]

## Sheet: Sheet1
Index	symbol	Entrez_gene
1	A2M	2
2	ACLY	47
3	ACTN4	81
4	ACTN1	87
5	ADA	100
6	ADH5	128
7	ADSS	159
8	ACAN	176
9	JAG1	182
10	AGT	183
11	AHSG	197
12	ALAD	210
13	ALB	213
14	ALCAM	214
15	ALDOA	226
16	AMBP	259
17	ANG	283
18	ANXA1	301
19	ANXA2	302
20	ANXA5	308
21	ANXA7	310
22	APEH	327
23	APOA1	335
24	APOA2	336
25	APOE	348
26	APOH	350
27	ARCN1	372
28	ARG1	383
29	ARHGAP1	392
30	ARHGDIA	396
31	ARSB	411
32	ASAH1	427
33	ASL	435
34	SERPINC1	462
35	ATOX1	475
36	ATP5B	506
37	ATP6AP1	537
38	AXL	558
39	AZGP1	563
40	BGN	633
41	BLMH	642
42	BMP1	649
43	BTD	686
44	SERPING1	710
45	CALM1	801
46	CALM2	805
47	CALR	811
48	CALU	813
49	CAPG	822
50	CAPNS1	826
51	CAPZA1	829
52	CAPZB	832
53	CAT	847
54	CAV1	857
55	SERPINH1	871
56	CBR1	873
57	CD59	966
58	CD63	967
59	CD81	975
60	CD151	977
61	CDH2	1000
62	CDH11	1009
63	CFL1	1072
64	CFL2	1073
65	CHI3L2	1117
66	CLU	1191
67	CLIC1	1192
68	TPP1	1200
69	CLN5	1203
70	CLTA	1211
71	COL1A1	1277
72	COL1A2	1278
73	COL2A1	1280
74	COL3A1	1281
75	COL4A1	1282
76	COL4A2	1284
77	COL5A1	1289
78	COL5A2	1290
79	COL6A1	1291
80	COL6A3	1293
81	COL12A1	1303
82	COX6B1	1340
83	CP	1356
84	CPB2	1361
85	CRK	1398
86	CSF3	1440
87	CSPG4	1464
88	CST3	1471
89	CSTA	1475
90	CSTB	1476
91	CTSD	1509
92	CTSS	1520
93	CTSZ	1522
94	CD55	1604
95	DAG1	1605
96	DBI	1622
97	ECI1	1632
98	DCN	1634
99	ACE	1636
100	DDB1	1642
101	AKR1C1	1645
102	AKR1C2	1646
103	CFD	1675
104	DLD	1738
105	DNASE2	1777
106	DPT	1805
107	DPYSL2	1808
108	DSC1	1823
109	DSG1	1828
110	ECM1	1893
111	EEF1G	1937
112	EEF2	1938
113	EFNA5	1946
114	EFNB1	1947
115	MEGF6	1953
116	MEGF8	1954
117	SERPINB1	1992
118	ELN	2006
119	CTTN	2017
120	ENG	2022
121	ENO1	2023
122	EXT1	2131
123	EXT2	2132
124	EXTL2	2135
125	F5	2153
126	FABP5	2171
127	FAP	2191
128	FASN	2194
129	FBLN2	2199
130	FH	2271
131	FKBP1A	2280
132	FLNA	2316
133	FN1	2335
134	FTL	2512
135	FUCA1	2517
136	FUCA2	2519
137	G6PD	2539
138	GAA	2548
139	GALNS	2588
140	GALNT2	2590
141	GAPDH	2597
142	GARS	2617
143	GC	2638
144	GCNT1	2650
145	GDI2	2665
146	GFRA1	2674
147	GLO1	2739
148	GLRX	2745
149	GLUD1	2746
150	GLUL	2752
151	GM2A	2760
152	GNS	2799
153	GOT1	2805
154	GOT2	2806
155	GPC1	2817
156	GPI	2821
157	GRB2	2885
158	GRN	2896
159	CXCL2	2920
160	PDIA3	2923
161	GSR	2936
162	GSS	2937
163	GSTM3	2947
164	GSTP1	2950
165	GYG1	2992
166	HADH	3033
167	HBA1	3039
168	HBB	3043
169	HBD	3045
170	HEXA	3073
171	HEXB	3074
172	HGF	3082
173	HNRNPK	3190
174	HP	3240
175	HPX	3263
176	HRG	3273
177	HSBP1	3281
178	HSPA8	3312
179	HSPD1	3329
180	HSPE1	3336
181	HSPG2	3339
182	IDS	3423
183	IGF2	3481
184	IGF2R	3482
185	IGFBP3	3486
186	IGFBP4	3487
187	IGFBP6	3489
188	IGFBP7	3490
189	IL6	3569
190	IL6ST	3572
191	CXCL8	3576
192	INHBA	3624
193	ITGB1	3688
194	ITIH1	3697
195	ITIH2	3698
196	ITIH3	3699
197	ITIH4	3700
198	KLKB1	3818
199	KRT1	3848
200	KRT2	3849
201	KRT3	3850
202	KRT5	3852
203	KRT9	3857
204	KRT10	3858
205	KRT13	3860
206	KRT16	3868
207	LAMA2	3908
208	LAMA5	3911
209	LAMB2	3913
210	LAMC1	3915
211	LAMP1	3916
212	LAMP2	3920
213	RPSA	3921
214	STMN1	3925
215	LASP1	3927
216	LDHA	3939
217	LDHB	3945
218	LDLR	3949
219	LGALS1	3956
220	LGALS7	3963
221	LIPA	3988
222	LMNA	4000
223	LOX	4015
224	LOXL2	4017
225	LSAMP	4045
226	LTA4H	4048
227	LTBP1	4052
228	LTF	4057
229	LYZ	4069
230	MARCKS	4082
231	MAN2B1	4125
232	MANBA	4126
233	MAP4	4134
234	MDH1	4190
235	MDH2	4191
236	MET	4233
237	MFAP4	4239
238	MFGE8	4240
239	MGAT2	4247
240	MIF	4282
241	MMP2	4313
242	MMP14	4323
243	MSN	4478
244	MTAP	4507
245	MYH9	4627
246	MYL6	4637
247	MYOC	4653
248	NAGA	4668
249	NAGLU	4669
250	RPL10A	4736
251	NEO1	4756
252	NEU1	4758
253	NID1	4811
254	NQO2	4835
255	YBX1	4904
256	NT5E	4907
257	NUCB1	4924
258	NUCB2	4925
259	OGN	4969
260	P4HB	5034
261	PEBP1	5037
262	PRDX1	5052
263	SERPINE1	5054
264	PAM	5066
265	PCBP1	5093
266	PCDHGC3	5098
267	SERPINA5	5104
268	PCMT1	5110
269	ENPP2	5168
270	SERPINF1	5176
271	PENK	5179
272	PEPD	5184
273	VIT	5212
274	PFN1	5216
275	PGAM1	5223
276	PGK1	5230
277	SERPINA4	5267
278	SERPINB6	5269
279	SERPINE2	5270
280	PIP	5304
281	PKM	5315
282	PLEC	5339
283	SERPINF2	5345
284	PLOD1	5351
285	PPIA	5478
286	PPIB	5479
287	PPIC	5480
288	PPP2R4	5524
289	PPP3R1	5534
290	PRCP	5547
291	PRELP	5549
292	PRKCSH	5589
293	PROS1	5627
294	HTRA1	5654
295	PSAP	5660
296	PSMA1	5682
297	PSMA2	5683
298	PSMA4	5685
299	PSMA5	5686
300	PSMA7	5688
301	PSMB1	5689
302	PSMB2	5690
303	PSMB3	5691
304	PSMB5	5693
305	PSMB6	5694
306	PTGDS	5730
307	QSOX1	5768
308	PTPRG	5793
309	PTPRK	5796
310	PTPRS	5802
311	PTX3	5806
312	QDPR	5860
313	RAD23B	5887
314	RAN	5901
315	RBM3	5935
316	RBP4	5950
317	RCN1	5954
318	RNASE4	6038
319	RNH1	6050
320	RNPEP	6051
321	RPL30	6156
322	RPS3	6188
323	RPS4X	6191
324	RPS11	6205
325	RPS16	6217
326	S100A4	6275
327	S100A6	6277
328	S100A7	6278
329	S100A8	6279
330	S100A9	6280
331	S100A11	6282
332	SAA4	6291
333	SERPINB3	6317
334	CXCL6	6372
335	SDCBP	6386
336	SEC13	6396
337	SGSH	6448
338	SHBG	6462
339	SMPD1	6609
340	FSCN1	6624
341	SOD1	6647
342	SOD3	6649
343	SPARC	6678
344	SPOCK1	6695
345	SPTAN1	6709
346	SPTBN1	6711
347	TAGLN	6876
348	TALDO1	6888
349	TBCA	6902
350	TCN2	6948
351	PRDX2	7001
352	TF	7018
353	TFRC	7037
354	TGFBI	7045
355	TGM1	7051
356	TGM3	7053
357	THBS3	7059
358	TIMP1	7076
359	TKT	7086
360	TLN1	7094
361	TNF	7124
362	TNXB	7148
363	TPI1	7167
364	TPM2	7169
365	TPM4	7171
366	TPT1	7178
367	TXN	7295
368	TXNRD1	7296
369	UBE2I	7329
370	UBE2L3	7332
371	UCHL1	7345
372	UCHL3	7347
373	COL14A1	7373
374	VCP	7415
375	VEGFC	7424
376	EZR	7430
377	VIM	7431
378	XPNPEP1	7511
379	YWHAB	7529
380	YWHAE	7531
381	YWHAG	7532
382	YWHAH	7533
383	YWHAZ	7534
384	CNBP	7555
385	PXDN	7837
386	MANF	7873
387	RAB7A	7879
388	ADAM12	8038
389	HDHD1	8226
390	HIST1H4I	8294
391	TAGLN2	8407
392	ATRN	8455
393	SEMA7A	8482
394	STC2	8614
395	RNASET2	8635
396	PEA15	8682
397	CTSF	8722
398	ADAM15	8751
399	ADAM9	8754
400	CREG1	8804
401	IQGAP1	8826
402	NRP1	8829
403	WISP2	8839
404	SGCE	8910
405	SELENBP1	8991
406	CRLF1	9244
407	TXNL1	9352
408	ITM2B	9445
409	GSTO1	9446
410	CHST3	9469
411	ADAMTS4	9507
412	NPEPPS	9520
413	BAG3	9531
414	TP53I3	9540
415	VPS26A	9559
416	MINPP1	9562
417	PRDX6	9588
418	MRC2	9902
419	WDR1	9948
420	TNFSF15	9966
421	GNPDA1	10007
422	PDCD6IP	10015
423	GPC6	10082
424	ARPC4	10093
425	ARPC3	10094
426	ARPC1B	10095
427	ACTR3	10096
428	ACTR2	10097
429	ARPC2	10109
430	NUTF2	10204
431	PRG4	10216
432	PLIN3	10226
433	AKR1A1	10327
434	CPQ	10404
435	SPON2	10417
436	IFI30	10437
437	FAM3C	10447
438	ACAA2	10449
439	GPNMB	10457
440	SEC23A	10484
441	CAP1	10487
442	CRTAP	10491
443	VAT1	10493
444	PRDX4	10549
445	NPC2	10577
446	PDLIM5	10611
447	TGOLN2	10618
448	RBBP9	10741
449	PRDX3	10935
450	LMAN2	10960
451	ERP29	10961
452	YWHAQ	10971
453	B4GAT1	11041
454	HIBADH	11112
455	NUDT5	11164
456	FSTL1	11167
457	ADAMTS7	11173
458	GALNT5	11227
459	PARK7	11315
460	FKBP9	11328
461	SCRG1	11341
462	TWF2	11344
463	CLSTN1	22883
464	NFASC	23114
465	GANAB	23193
466	MAN2B2	23324
467	COTL1	23406
468	DNPEP	23549
469	CASP14	23581
470	HEBP2	23593
471	PLXNB2	23654
472	PLA2G15	23659
473	FLRT2	23768
474	PGLS	25796
475	QPCT	25797
476	TXN2	25828
477	SUMF2	25870
478	PAMR1	25891
479	OLFML2B	25903
480	NIPSNAP3A	25934
481	SNED1	25992
482	PCDHGA12	26025
483	SUSD5	26032
484	PCOLCE2	26577
485	DKK3	27122
486	NENF	29937
487	DPP7	29952
488	EFEMP2	30008
489	NTM	50863
490	HEBP1	50865
491	CDON	50937
492	GLOD4	51031
493	LAP3	51056
494	SDF4	51150
495	CUTA	51596
496	FKBP7	51661
497	ASB2	51676
498	CMPK1	51727
499	ERAP1	51752
500	CALML5	51806
501	GALNT7	51809
502	CYCS	54205
503	SIAE	54414
504	PLEKHA5	54477
505	FAM20A	54757
506	KIRREL	55243
507	CDV3	55573
508	OTUB1	55611
509	MYDGF	56005
510	LXN	56925
511	OLFML3	56944
512	FAM20C	56975
513	TWSG1	57045
514	S100A14	57402
515	ENOPH1	58478
516	SCPEP1	59342
517	FKBP10	60681
518	SMOC1	64093
519	P3H1	64175
520	FAM129B	64855
521	CHID1	66005
522	GGCT	79017
523	EFHD2	79180
524	CLMP	79827
525	PLBD1	79887
526	SVEP1	79987
527	PDGFD	80310
528	CD276	80381
529	COL18A1	80781
530	COLEC12	81035
531	FAHD1	81889
532	SH3BGRL3	83442
533	JAM3	83700
534	HMCN1	83872
535	EMILIN2	84034
536	GNPTG	84572
537	FNDC1	84624
538	B3GNT9	84752
539	TXNDC17	84817
540	TSLP	85480
541	SERPINB12	89777
542	MCFD2	90411
543	AHNAK2	113146
544	CHST14	113189
545	PIK3IP1	113791
546	PGLYRP2	114770
547	C1QTNF1	114897
548	VASN	114990
549	CTHRC1	115908
550	DCD	117159
551	SLC38A10	124565
552	CANT1	124583
553	PODN	127435
554	APOA1BP	128240
555	GALM	130589
556	DCBLD2	131566
557	LRRC15	131578
558	CD109	135228
559	MTPN	136319
560	S100A16	140576
561	KRT80	144501
562	HAPLN3	145864
563	CCBE1	147372
564	VPS13B	157680
565	OLFML2A	169611
566	FUT11	170384
567	KRT78	196374
568	PLBD2	196463
569	TUBB	203068
570	OAF	220323
571	PI16	221476
572	PCSK9	255738
573	NEGR1	257194
574	IL4I1	259307
575	GSDMA	284110
576	LAMA1	284217
577	SSC5D	284297
578	SUMF1	285362
579	RGMB	285704
580	NCCRP1	342897
581	KRT77	374454
582	NHLRC3	387921
583	HRNR	388697
584	FLG2	388698
585	KPRP	448834
586	ARPC4-TTLL3	100526693
587	SAA2-SAA4	100528017
588	SERPINA3	12
589	ADAM10	102
590	ADM	133
591	AEBP1	165
592	AFP	174
593	AGA	175
594	AK1	203
595	AK2	204
596	AKR1B1	231
597	ANPEP	290
598	APP	351
599	ARSA	410
600	B2M	567
601	BCAT1	586
602	CFB	629
603	BLVRB	645
604	BST1	683
605	C1R	715
606	C1S	716
607	C2	717
608	C3	718
609	CA12	771
610	CALD1	800
611	CAST	831
612	CD14	929
613	CD44	960
614	CDH13	1012
615	CTSC	1075
616	CHI3L1	1116
617	CKB	1152
618	COL6A2	1292
619	COL16A1	1307
620	COMP	1311
621	CPE	1363
622	HAPLN1	1404
623	CRYAB	1410
624	CRYZ	1429
625	CSF1	1435
626	VCAN	1462
627	CSRP1	1465
628	CTBS	1486
629	CTGF	1490
630	CTSB	1508
631	CTSK	1513
632	CTSL	1514
633	CTSO	1519
634	DPP4	1803
635	DSP	1832
636	FABP3	2170
637	FBLN1	2192
638	FAT1	2195
639	FBN1	2200
640	EFEMP1	2202
641	FHL1	2273
642	FHL2	2274
643	FLG	2312
644	FLNB	2317
645	FLNC	2318
646	FMOD	2331
647	FTH1	2495
648	GALNT1	2589
649	GAS6	2621
650	GBE1	2632
651	GDI1	2664
652	B4GALT1	2683
653	GLB1	2720
654	GPX3	2878
655	CXCL1	2919
656	CXCL3	2921
657	GSN	2934
658	CFH	3075
659	HNRNPA2B1	3181
660	HSPA4	3308
661	HSPA5	3309
662	HSPB1	3315
663	TNC	3371
664	ICAM1	3383
665	IDH1	3417
666	CFI	3426
667	IGFBP5	3488
668	CYR61	3491
669	IL1B	3553
670	IL1RN	3557
671	CXCL10	3627
672	ISLR	3671
673	JUP	3728
674	KRT14	3861
675	KRT17	3872
676	LAMA4	3910
677	LAMB1	3912
678	LGALS3	3958
679	LGALS3BP	3959
680	LIF	3976
681	LOXL1	4016
682	LRP1	4035
683	LTBP2	4053
684	LUM	4060
685	MAN1A1	4121
686	MAN2A1	4124
687	MAP1B	4131
688	MDK	4192
689	MFAP2	4237
690	MFI2	4241
691	MMP1	4312
692	MMP3	4314
693	MMP10	4319
694	MMP13	4322
695	NUDT1	4521
696	NBL1	4681
697	NOV	4856
698	PNP	4860
699	NPR3	4883
700	NPTX1	4884
701	TNFRSF11B	4982
702	SERPINB2	5055
703	PAPPA	5069
704	PCOLCE	5118
705	PDGFRA	5156
706	PDGFRL	5157
707	PDGFRB	5159
708	PGM1	5236
709	SERPINA1	5265
710	PI3	5266
711	SERPINI1	5274
712	PLAU	5328
713	PLOD2	5352
714	PLS3	5358
715	PLTP	5360
716	CTSA	5476
717	SRGN	5552
718	PRNP	5621
719	LGMN	5641
720	PRSS3	5646
721	MASP1	5648
722	PSG5	5673
723	PSMA6	5687
724	PSMB7	5695
725	PSME1	5720
726	PSME2	5721
727	PTGFRN	5738
728	PTK7	5754
729	PVRL2	5819
730	RARRES1	5918
731	RARRES2	5919
732	RDX	5962
733	ROBO1	6091
734	RSU1	6251
735	S100A10	6281
736	S100A13	6284
737	CLEC11A	6320
738	CCL2	6347
739	CCL5	6352
740	CCL8	6355
741	CXCL5	6374
742	SDC4	6385
743	SEPP1	6414
744	SFRP4	6424
745	SH3BGRL	6451
746	SLC3A2	6520
747	SLIT3	6586
748	SOD2	6648
749	STC1	6781
750	HSPA13	6782
751	TGFBR3	7049
752	THBS1	7057
753	THBS2	7058
754	THY1	7070
755	TIMP2	7077
756	TIMP3	7078
757	CLEC3B	7123
758	TNFAIP6	7130
759	TPD52L2	7165
760	TSN	7247
761	UGDH	7358
762	UGP2	7360
763	VCAM1	7412
764	VCL	7414
765	WARS	7453
766	ZYX	7791
767	TFPI2	7980
768	MFAP5	8076
769	RECK	8434
770	AKR1C3	8644
771	NRP2	8828
772	GGH	8836
773	PLOD3	8985
774	SEMA5A	9037
775	ITGBL1	9358
776	ADAMTS1	9510
777	GDF15	9518
778	AKAP12	9590
779	ISG15	9636
780	GAB2	9846
781	MVP	9961
782	DPP3	10072
783	NAMPT	10135
784	BASP1	10409
785	FST	10468
786	SEMA3C	10512
787	FBLN5	10516
788	PROCR	10544
789	POSTN	10631
790	FGL2	10875
791	DSTN	11034
792	ADAMTS5	11096
793	PRSS23	11098
794	EMILIN1	11117
795	NID2	22795
796	DKK1	22943
797	PTGR1	22949
798	SULF1	23213
799	ANGPTL2	23452
800	DDAH2	23564
801	DDAH1	23576
802	CORO1C	23603
803	CADM1	23705
804	MXRA5	25878
805	ABI3BP	25890
806	CLIC4	25932
807	MYOF	26509
808	GREM1	26585
809	SRPX2	27286
810	C11orf54	28970
811	PSAT1	29968
812	ERO1L	30001
813	COL5A3	50509
814	LACTB2	51110
815	CPA4	51200
816	CRIM1	51232
817	GOLM1	51280
818	A4GALT	53947
819	PCDH18	54510
820	MXRA8	54587
821	EPDR1	54749
822	PGM2	55276
823	GALNT10	55568
824	CD248	57124
825	CEMIP	57214
826	RCN3	57333
827	GALNT16	57452
828	SMOC2	64094
829	XYLT1	64131
830	AHNAK	79026
831	TXNDC5	81567
832	ANTXR1	84168
833	LOXL3	84695
834	PLXDC2	84898
835	ADAMTSL1	92949
836	C1QTNF5	114902
837	CPXM2	119587
838	CCDC80	151887
839	MAMDC2	256691
840	OLFML1	283298
841	METRNL	284207
842	SBSN	374897
843	AGRN	375790
